# Supplementary material for: SARS-CoV-2 Infection Alters the Phenotype and Gene Expression of Adipocytes
Source: Int J Mol Sci. 2024 Feb 8;25(4):2086. doi: 10.3390/ijms25042086 (PMC10889321; doi:10.3390/ijms25042086)
Supplement: Supplementary file 1 [file ijms-25-02086-s001.zip]

Archive with 1 entries (1 files):
- ijms-2828255-supplementary.pdf
